# Supplementary material for: Cost-Efficient Detection of NTRK1/2/3 Gene Fusions: Single-Center Analysis of 8075 Tumor Samples
Source: Int J Mol Sci. 2023 Sep 17;24(18):14203. doi: 10.3390/ijms241814203 (PMC10531831; doi:10.3390/ijms241814203)
Supplement: Supplementary file 1 [file ijms-24-14203-s001.zip]

Archive with 1 entries (1 files):
- ijms-2553600-supplementary.pdf
